# Supplementary material for: Non-coding autoimmune risk variant defines role for ICOS in T peripheral helper cell development
Source: Nat Commun. 2024 Mar 9;15:2150. doi: 10.1038/s41467-024-46457-8 (PMC10923805; doi:10.1038/s41467-024-46457-8)
Supplement: Supplementary file 4 — Source Data [file 41467_2024_46457_MOESM4_ESM.xlsx]

## Sheet: F.1
										Fig. 1C, CHIP-qPCR with PBMC
											% of input chromatin
										PBMC	HS17 promoter		rs117701653
										Donor	IgG	Anti-SMCHD1	IgG	Anti-SMCHD1
										1	0.0745436	0.25148	0.060439	0.218718
										2	0.0104181	0.302947	0.0147551	0.51009
										3	0.0326583	0.110438	0.0624405	0.413573
										4	0.00550695	0.0792711	0.0126513	0.186003
										Fig.1D, CHIP-qPCR with CRISPR-edited Jurkat clones
												Fold enrichment of anti-SMCHD1 over IgG
										Genotype	Clone #	HS17 promoter	rs117701653
										AA	1	3.00315	1.32701
										AA	2	4.03591	2.32438
										AA	3	6.65073	1.64955
										AA	4	2.15315	2.47742
										AA	5	3.21452	0.812199
										AA	6	4.29915	2.78059
										AA	7	9.0923	2.53096
										AC	1	2.33114	2.07366
										AC	2	6.4664	3.99615
										AC	3	13.843	3.5
										CC	1	6.17134	3.82168
										CC	2	3.10991	3.50726
										CC	3	4.78127	4.27488

## Sheet: F.2
Fig.2B	RNA sequecing on CD4+ T cells							Fig.2C	Quantification of RAPH1, CD28, ICOS expression in base-edited Jurkat clones using qPCR.
			Gene expression Log2 (TPM+1)							Relative mRNA level
Donor	Sex	Genotype	RAPH1	CD28	CTLA4	ICOS		Clone	Genotype	RAPH1	CD28	ICOS
1	Female	AA	0.3238	4.908	1.9608	5.4084		1	AA	2.72492	2.69467	5.6422
2	Female	AA	0.4976	5.147	2.9112	5.8372		2	AA	1.92702	2.254	6.90856
3	Female	AA	0	5.334	0.6107	5.3206		3	AA	1.49141	2.32642	3.69806
4	Female	AA	0	5.6378	1.8516	5.3717		4	AA	3	2.8	7.7
5	Female	AA	0.1732	4.6744	2.24	5.5621		5	AA	1	1.27674	4.84268
6	Male	AA	3.2752	5.3331	2.4947	5.3627		6	AA	4.95034	3.46955	3.06708
7	Female	AA	0	5.4915	2.4157	5.0451		7	AA	5.29919	2.57578	3.56974
8	Female	AA	0	5.787	2.087	5.4387		8	AC	3.30558	2.33588	1.97796
9	Female	AC	0	5.4303	2.2721	5.4599		9	AC	2.90885	2.49535	1.87252
10	Male	AC	0	5.024	2.4399	4.9984		10	AC	6.73646	1.22503	0.999236
11	Female	AC	0.2221	5.8107	1.5148	5.3008		11	CC	6.96166	1.50918	1.94996
12	Female	AC	0	5.7962	1.9065	5.2522		12	CC	1.69541	1	1.93055
13	Female	AC	0.282	5.456	2.5827	5.2542		13	CC	3.98609	2.87987	1
14	Male	AC	0.5654	6.1215	1.5769	4.9442
15	Female	AC	0	5.8334	2.1169	5.6842		Fig.2C	Quantitation of RAPH1, CD28, ICOS expression in base-edited Jurkat clones using Western Blotting.
16	Female	AC	0.4288	5.2365	1.18	5.1218				Protein level normalized by αTubulin
17	Female	CC	0.3583	5.6446	2.3059	5.0394		Clone	Genotype	RAPH1	CD28	ICOS
18	Female	CC	0.4535	5.0552	1.6171	5.0915		1	AA	0.502848	1.51375	1.05513
19	Male	CC	1.1198	5.6686	2.8028	4.6779		2	AA	0.543438	0.643636	1.13332
20	Female	CC	0	5.6322	2.4602	4.776		3	AA	1.15425	0.873953	1.34807
21	Male	CC	0.0893	5.7881	1.6832	4.9256		4	AA	0.337782	0.874008	1.14888
22	Female	CC	1.8149	6.094	3.1512	5.2608		5	AA	0.40441	0.738804	0.987521
23	Male	CC	0	5.0676	2.2738	5.1976		6	AA	1.51198	1.44191	0.918548
24	Female	CC	0.7941	5.9943	2.8023	4.7811		7	AA	1.20515	1.30319	1.45881
								8	AC	0.553835	0.883833	1.03369
								9	AC	1.16523	0.458095	0.920432
								10	AC	1.29685	0.522619	0.582675
								11	CC	0.578981	0.33596	0.709028
								12	CC	0.357026	0.280942	0.442112
								13	CC	1.30385	0.737936	0.435846
Fig.2D	Quantitation of SMCHD1, RAPH1, CD28, ICOS expression in SMCHD1-deleted clones using Western Blotting.
		Protein level normalized by αTubulin
		SMCHD1		RAPH1		CD28		ICOS
Clone	Genotype	Ctrl	KO	Ctrl	KO	Ctrl	KO	Ctrl	KO
1	AA	1.12158	0.0351295	1.17519	1.40732	1.24821	1.48057	0.783731	0.810837
2	AA	1.23402	0.00686458	1.25343	1.09586	1.32727	1.17099	0.853421	0.650347
3	AA	0.917499	0.0355999	0.481717	0.61849	0.556643	0.693152	0.731117	0.764724
4	AA	0.993651	0.0285762	0.700328	1.19097	0.780912	1.26926	0.583934	0.86563
11	CC	0.945235	0.0156339	0.144364	0.482216	0.249616	0.559729	0.116103	0.865856
12	CC	0.845172	0.0545388	0.392944	0.737567	0.464395	0.812741	0.229699	0.730745
13	CC	0.874335	-1.02368e-05	0.315348	0.134767	0.407284	0.216887	0.0673421	0.484527

## Sheet: F.3
Fig. 3B	Frequency of ICOS+ cells by genotype in naive and memory CD4+ T cells						Fig. 3D	Frequency of memory CD4+ T cells subsets in relation to the rs117701653 genotype.									Fig. 3E	Correlation between frequency of ICOS+ memory CD4+ T cells and frequency of memory CD4+ T cells susets.
																		Panel-1			Panel-2				Panel-3
Donor	Sex	Genotype	Naive T cell	Memory T cell			Donor	Sex	Genotype	Tph %	Tfh %	Th1 %	Th2 %	Th17 %	Treg %		Donor	ICOS %	Treg %		ICOS %	Tph %	Tfh %		ICOS %	Th1 %	Th2 %	Th17 %
1	Female	AA	0.052	1.48			1	Female	AA	1.71	0.038	5.14	35.48	10.14	2.73624		1	0.92	2.8		0.46	2.02	0.11		1.18	10.45	9.43	4.7
2	Female	AA	0.1	2.84			2	Female	AA	6.07	0.15	7.39	14.24	13.78	8.7312		2	1.05	4.7		0.69	2.19	0.19		1.36	15.4	15.79	7.15
3	Male	AA	0	2.43			3	Male	AA	3.99	0.062	15.65	16.1	5.55	4.47125		3	1.1	5.4		0.77	2.39	0.11		1.52	23.75	10.65	8.44
4	Male	AA	0.14	2.38			4	Male	AA	5.49	0	4.29	21.47	13.08	3.94548		4	1.16	2.6		1.14	1.98	0.085		1.36	9.54	3.75	7.63
5	Female	AA	0.14	1.89			5	Female	AA	3.23	0.066	20.25	14.78	7.17	2.15883		5	1.18	3.2		0.86	3.93	0.18		1.6	5.49	8.87	9.01
6	Male	AA	0.26	0.98			6	Male	AA	2.5	0.019	15.92	17.61	3.64	3.1717		6	1.28	3.6		1.41	2.24	0.21		2.2	3.28	10.1	19.54
7	Female	AA	0.036	3.56			7	Female	AA	3.28	0.017	15.28	12.74	3.73	2.4276		7	1.29	9.5		1.06	3.46	0.35		3.24	7.91	10.52	13.82
8	Male	AA	0.18	3.9			8	Male	AA	3.72	0.41	14.98	13.33	10.18	7.6818		8	1.31	5.7		0.98	1.95	0.094		1.63	5.98	15.82	22.99
9	Female	AA	0.12	2.68			9	Female	AA	5.14	0.25	12.29	19.05	8.56	2.72484		9	1.34	4.4		1.11	2.55	0.074		1.76	8.53	29.05	8.12
10	Female	AA	0.12	2.81			10	Female	AA	4.94	0.32	4.03	1.93	6.31	5.05064		10	1.37	8.1		1.07	3.04	0.034		1.84	7.94	9.22	11.65
11	Female	AA	0.13	1.41			11	Female	AA	2.24	0.21	3.28	10.1	4.42	2.8566		11	1.49	6.4		1.51	3	0.3		2.82	31.15	5.02	10.25
12	Female	AA	0.077	1.88			12	Female	AA	5.77	0.073	17.78	9.24	1.52	2.12914		12	1.5	3.1		0.98	2.5	0.019		1.84	15.92	17.61	5.91
13	Female	AA	0.12	1.68			13	Female	AA	4.23	0.16	7.69	9.67	6.48	3.36978		13	1.53	6.6		1.92	2.24	0		2.63	17.15	6.2	3.51
14	Female	AA	0.15	1.06			14	Female	AA	3.46	0.35	7.91	10.52	5.69	7.66935		14	1.56	6.6		1.26	3.7	0.065		4.44	8.17	13.43	10.86
15	Female	AA	0.096	3.52			15	Female	AA	3.37	0.2	9.46	6.93	3.19	2.61834		15	1.72	11.2		1.14	3.58	0.071		2.13	12.35	7.81	16.45
16	Female	AA	0.098	1.74			16	Female	AA	3.75	0.1	9.02	10.59	2.06	3.081		16	1.73	5.4		1.25	2.99	0.063		2.16	6.88	8.89	9.71
17	Male	AA	0.056	2.79			17	Male	AA	3.44	0.13	5.99	13.19	1.82	3.46522		17	1.95	4.9		1.56	1.86	0.23		3.02	11.45	15.07	11.34
18	Male	AC	0.17	2.09			18	Male	AC	3.57	0.056	4.45	9.55	5.5	4.17209		18	2.02	8.1		2.81	4.94	0.32		2.35	4.03	1.93	7.03
19	Female	AC	0.033	1.26			19	Female	AC	3.7	0.065	8.17	13.43	6.2	5.01507		19	2.11	2.8		1.88	5.77	0.073		2.1	17.78	9.24	4.38
20	Female	AC	0.091	2.27			20	Female	AC	3.9	0.036	9.55	15.71	7.36	4.0421		20	2.13	6.4		1.38	2.4	0.11		2.71	4.9	11.6	12.77
21	Female	AC	0.014	1.14			21	Female	AC	3.58	0.071	12.35	7.81	14.32	7.08814		21	2.2	8.4		2.02	2.02	0.26		3.3	8.19	5.26	8.17
22	Male	AC	0.035	1.54			22	Male	AC	3.98	0.099	10.42	17.79	7.29	2.72002		22	2.35	5.2		2.09	3.57	0.056		2.16	4.45	9.55	7.77
23	Female	AC	0.36	1.92			23	Female	AC	2.24	0	17.15	6.2	3.2	6.60393		23	2.39	7.6		1.05	3.13	0.11		2.88	4.97	9.48	9.91
24	Male	AC	0.063	0.69			24	Male	AC	2.19	0.19	15.4	15.79	5.79	4.64916		24	2.48	6		1.31	4.6	0.079		2.58	9.21	21.78	4.9
25	Male	AC	0.051	1.51			25	Male	AC	3	0.3	31.15	5.02	4.7	3.9644		25	2.53	6.2		2.54	2.8	0.077		3.15	4.33	11.59	14.9
26	Female	AC	0.17	2.43			26	Female	AC	2.73	0.26	12.76	8.92	3.8	3.86568		26	2.56	4.7		2.43	3.99	0.062		4.59	15.65	16.1	6.96
27	Female	AC	0.23	1.14			27	Female	AC	1.98	0.085	9.54	3.75	5.86	1.9988		27	2.59	6		2.38	5.49	0		3.03	4.29	21.47	15.16
28	Female	AC	0.23	1.17			28	Female	AC	1.75	0.049	7	16.09	5.71	1.56952		28	2.64	5.1		2.27	3.9	0.036		3.85	9.55	15.71	8.31
29	Female	AC	0	0.46			29	Female	AC	2.02	0.11	10.45	9.43	1.61	2.97486		29	2.64	4.4		1.54	3.98	0.099		3.87	10.42	17.79	8.72
30	Male	AC	0.13	2.54			30	Male	AC	2.8	0.077	4.33	11.59	5.72	4.22331		30	2.66	8.4		1.48	1.37	0.035		3.22	16.32	12.81	7.2
31	Male	AC	0.15	0.86			31	Male	AC	3.93	0.18	5.49	8.87	3.15	2.304		31	2.68	10.2		2.84	6.07	0.15		3.4	7.39	14.24	15.52
32	Female	AC	0	0.98			32	Female	AC	1.95	0.094	5.98	15.82	5.59	3.6465		32	2.68	6.9		1.74	3.75	0.1		6.77	9.02	10.59	9.02
33	Female	AC	0.38	2.73			33	Female	AC	3.98	0.37	11.38	8.09	3.02	4.3092		33	2.71	6.3		1.68	4.23	0.16		5.35	7.69	9.67	16.45
34	Female	AC	0.035	2.21			34	Female	AC	2.34	0.1	7.66	12.35	7.45	4.53768		34	2.73	3.1		1.17	1.75	0.049		1.77	7	16.09	10.69
35	Female	AC	0.11	2.52			35	Female	AC	3.78	0.075	4.58	12.78	2.98	3.76041		35	3.12	11		1.54	3.3	0.056		2.65	5.82	26.27	9.64
36	Female	CC	0.009	1.48			36	Female	CC	1.86	0.23	11.45	15.07	8.9	4.39008		36	3.84	6.3		2.43	2.73	0.26		2.85	12.76	8.92	8.95
37	Male	CC	0	1.07			37	Male	CC	3.04	0.034	7.94	9.22	10.82	7.5072		37	3.33	4.9		1.89	3.23	0.066		2.43	20.25	14.78	7.99
38	Female	CC	0.042	0.77			38	Female	CC	2.39	0.11	23.75	10.65	6.62	3.36439		38	3.53	6.6		2.73	3.98	0.37		3.63	11.38	8.09	9.05
39	Male	CC	0.096	1.11			39	Male	CC	2.55	0.074	8.53	29.05	4.14	3.48552		39	3.75	4		2.68	5.14	0.25		3.96	12.29	19.05	13.05
40	Male	CC	0.047	1.56			40	Male	CC	1.37	0.035	16.32	12.81	6.17	4.53508		40	3.18	5.2		2.79	3.44	0.13		4.82	5.99	13.19	10.91
41	Male	CC	0.15	1.38			41	Male	CC	2.4	0.11	4.9	11.6	7.23	3.91169		41	3.87	5		1.48	1.71	0.038		2.89	5.14	35.48	11.42
42	Female	CC	0.05	2.02			42	Female	CC	2.02	0.26	8.19	5.26	2.1	3.00576		42	3.94	9.1		2.52	3.78	0.075		4.47	4.58	12.78	8.09
43	Male	CC	0.15	1.05			43	Male	CC	3.13	0.11	4.97	9.48	1.08	5.1597		43	4.62	11.6		3.9	3.72	0.41		6.16	14.98	13.33	13.96
44	Female	CC	0	1.31			44	Female	CC	4.6	0.079	9.21	21.78	2.35	3.92652		44	4.87	5.6		3.52	3.37	0.2		4.6	9.46	6.93	6.14
45	Male	CC	0.02	1.54			45	Male	CC	3.3	0.056	5.82	26.27	1.8	5.74944		45	5.14	6.7		3.56	3.28	0.017		5.59	15.28	12.74	5.77
46	Male	CC	0.078	1.25			46	Male	CC	2.99	0.063	6.88	8.89	3.29	2.71072		46	5.29	7.2		2.21	2.34	0.1		4.89	7.66	12.35	17.06

## Sheet: F.4
Fig. 4A, 4B	Frequency of memory cells in CD4+ T cells and ICOS+ cells among memory CD4+ T cells.						Fig. 4C, 4D, 4E	Correlation between frequency of ICOS+ cells among memory T cells and frequency of Tph among memory T cells, Tfh among memory T cells , or plasmablast among B cells.
Healthy donor blood			RA patient blood				Healthy donor blood					RA patient blood
Donor	Memory T cell %	ICOS %	Donor	Memory T cell %	ICOS %		Donor	ICOS %	Tph %	Tfh %	Plasmablast %	Patient	ICOS %	Tph %	Tfh %	Plasmablast %
1	43.9	14.3	1	64.9	5.76		1	14.3	1.28	1.32	3.19	1	5.76	3.37	1.31	5.22
2	39.4	8.08	2	38.6	10.4		2	8.08	1.43	0.67	0.7	2	10.4	2.36	1.11	6.2
3	61.9	9.67	3	29.4	23.2		3	9.67	2.84	0.9	0.42	3	23.2	6.63	2.16	19.8
4	36.9	8.7	4	49.4	7.6		4	8.7	1.6	0.8	0.5	4	7.6	2.45	1.56	19.9
5	22.9	11.1	5	32.3	2.53		5	11.1	1.23	1.08	1.97	5	2.53	3.18	1.65
6	62.4	6.83	6	56.5	8.98		6	6.83	2.03	0.89	2.04	6	8.98	1.83	0.94	11.8
7	20.1	19.6	7	27.9	4.54		7	19.6	3.06	1.13	0.52	7	4.54	1.7	1.56	0.11
8	50.3	7.34	8	57.3	5.73		8	7.34	1.12	0.84	2.72	8	5.73	0.25	0.12
9	44.3	8.9	9	45	7.76		9	8.9	0.99	1.03	2.01	9	7.76	0.88	0.67	1.87
10	76.1	4.91	10	64	9.79		10	4.91	0.38	0.37	1.38	10	9.79	4.01	1.91	2.18
11	35.8	11.8	11	56.7	11.5		11	11.8	0.94	0.37	0.69	11	11.5	6.53	1.74	4
12	30.3	9.22	12	62.1	1.44		12	9.22	1.27	1.04	0.48	12	1.44	0.54	0.13	0.59
13	13	12.6	13	46.7	7.76		13	12.6	1.49	1.01	0.81	13	7.76	1.22	0.76	2.89
14	31.3	10.4	14	59.9	4.73		14	10.4	0.96	0.63	0.62	14	4.73	1.45	0.41	1.87
15	57.2	11.1	15	49.4	8.23		15	11.1	1.01	0.42	1.48	15	8.23	2.11	1.73	0.88
16	61.9	7.35	16	49.2	2.42		16	7.35	0.53	0.41	1.13	16	2.42	3	1.23	1.08
17	30.6	2.73	17	55.4	4.45		17	2.73	0.33	0.19	0.21	17	4.45	2.77	0.48	0.38
18	52.6	9.45	18	24.5	4.78		18	9.45	0.89	1.33	0.82	18	4.78	1.61	1	0.62
			19	35.6	2.28							19	2.28	1.24	0.42	3.86
			20	45.4	13.7							20	13.7	8.81	4.09	8.78
			21	62.5	2.44							21	2.44	1.77	0.076	0.63
			22	51	3.56							22	3.56	0.87	0.22	2.96
			23	70.5	3.57							23	3.57	1.34	1.08	1.17
			24	61.8	3.62							24	3.62		0.77	9.82
			25	64.9	5.95							25	5.95	1.92	0.96	0.3
			26	25	11.4							26	11.4	0.89	0.45	1.12
			27	52.2	8.53							27	8.53	2.05	0.77	0.76
Fig. 4F, 4G	Frequency of memory cells in CD4+ T cells and Tph cells in memory T cells.						Fig. 4H	From synovial Fluid of RA patients, correlation between the frequency of ICOS among memory T cells and the frequency of subsets among memory T cells.
Healthy donor blood			RA patient synovial fluid				RA patient	ICOS %	Treg %	Tph %	Tfh %	Th1 %	Th2 %	Th17 %
Donor	Memory T cell %	Tph %	Patient	Memory T cell %	Tph %		1	8.2	8.66	2.87	0.036	3.24116	15.4882	6.2712
1	41.1	5.29	1	94.1	24.4		2	12.4	14.74	4.78	0.079	1.29115	25.7703	22.597
2	70.7	5.02	2	97.6	5.47		3	15	14.96	8.9	0.44	11.651	10.614	7.0956
3	76.3	1.87	3	97.3	11.1		4	15.7	6.12	20.3	1.61	18.762	0.6018	0.46648
4	52.4	2.64	4	96.9	2.85		5	17.4	9.06	27.4	1.66	14.175	1.2425	0.30959
5	62.8	1.41	5	87.6	38.9		6	21.1	9.11	26.2	5.93	8.8976	0	0.09826
6	44.4	1.28	6	85.1	20.7		7	35.9	10.44	33.5	1.07	8.3312	9.144	8.3232
7	59.2	0.95	7	91.5	27.3		8	40.4	17.72	24.2	2.3	7.4665	15.914	11.1954
8	40	4.79	8	95.5	28.4		9	41.4	2.74	45.6	6.51	6.8816	0.38192	0.3836
			9	96	46

## Sheet: F.5
Fig. 5B	MFI of PD-1 in whole population.
	Ctrl						ICOS						Ctrl+TGF-𝛽						ICOS+TGF-𝛽
Day	1	2	3	4	5	6	1	2	3	4	5	6	1	2	3	4	5	6	1	2	3	4	5	6
3	11325	7003	3345	3746	5082	3028	16230	4380	3686	4575	3926	3731	12410	9707	5302	4490	5393	3878	14250	11746	5640	7646	8153	10133
18	6674	6294	7221	5640	4643	9014	8262	9136	7697	8775	7317	8411	9136	10435	8775	7612	8697	8677	13174	14788	10064	8244	13796	8099
Fig. 5C	Frequency of CXCR5+ and CXCR5- PD-1high cells.
CXCR5 %	Ctrl						ICOS						Ctrl+TGF-𝛽						ICOS+TGF-𝛽
Day	1	2	3	4	5	6	1	2	3	4	5	6	1	2	3	4	5	6	1	2	3	4	5	6
3	24.9	22.1	11.2	9.6	13.2	7.36	30.4	13.3	10.4	12.4	11.6	5.49	27.4	30.6	24.7	22.1	18.6	13.8	20.5	30.4	17.3	21.9	29.2	18.1
CXCR5- PD-1high %	Ctrl						ICOS						Ctrl+TGF-𝛽						ICOS+TGF-𝛽
Day	1	2	3	4	5	6	1	2	3	4	5	6	1	2	3	4	5	6	1	2	3	4	5	6
3	27.7	19.3	10	11.7	13.7	8.74	33	13.7	12.7	14.8	12	13.1	22.9	23	13.7	11.5	13.9	11	32.9	26.6	16.3	20.2	19.3	29.1
18	36.7	36.7	40.2	34.1	28.3	45.7	42.1	45.2	39.8	44	38.6	43.6	44.5	49.3	42.9	37.9	43.5	42.9	57	61.3	48.3	41.4	60.2	44
Fig. 5D	Frequency of CXCR5+ PD-1high cells.
	Ctrl						ICOS						Ctrl+TGF-𝛽						ICOS+TGF-𝛽
Day	1	2	3	4	5	6	1	2	3	4	5	6	1	2	3	4	5	6	1	2	3	4	5	6
3	16.4	9.37	2.88	3.36	4.98	1.8	23.4	4.78	3.45	4.24	4.37	1.96	22.5	16.7	9.78	9.02	9.19	5.88	18.4	20.9	8.38	11.8	14.6	12.9
Fig. 5E	MFI of IL-21
CXCR5 %	Ctrl						ICOS						Ctrl+TGF-𝛽						ICOS+TGF-𝛽
Day	1	2	3	4	5	6	1	2	3	4	5	6	1	2	3	4	5	6	1	2	3	4	5	6
3	267	275	252	266	215	202	275	270	257	278	224	205	384	395	392	396	347	313	414	483	424	473	414	352
Fig. 5F	MFI of CXCL13
CXCR5 %	Ctrl						ICOS						Ctrl+TGF-𝛽						ICOS+TGF-𝛽
Day	1	2	3	4	5	6	1	2	3	4	5	6	1	2	3	4	5	6	1	2	3	4	5	6
18	215	232	232	220	208	240	213	228	219	219	209	237	328	229	213	219	254	230	371	317	249	241	325	241

## Sheet: F.6
Fig. 6A, 6B, 6C	3 days after in vitro Tph differentiation with memory CD4+ T cells.									Fig. 6D, 6E, 6F	10 days after in vitro Tph differentiation with memory CD4+ T cells.
Donor	Sex	rs117701653	ICOS %	ICOS MFI	CXCR5- PD-1hi %	CXCR5+ PD-1hi %	IL-21 MFI			Donor	Sex	rs117701653	ICOS %	ICOS MFI	CXCR5- PD-1hi %	CXCL13 MFI
1	Female	AA	97	7592	30	11.2	507			1	Female	AA	99.7	12978	30.3	285
2	Female	AA	92.5	6481	36.3	13.3	343			2	Male	AA	99.3	10363	38.9	241
3	Male	AA	98.7	9146	36.2	20.5	278			3	Male	AA	99.7	10220	49.9	236
4	Male	AA	96.7	9325	32.3	23.3	374			4	Male	AA	98.9	10626	50.6	221
5	Female	AA	95.4	7656	33.1	12	240			5	Female	AA	99.1	11974	39.5	241
6	Male	AA	91.2	9968	33.9	17.1	275			6	Male	AA	99.2	13344	50.3	226
7	Female	AA	93.3	8161	40.2	14.5	420			7	Female	AA	99.6	13989	39.6	233
8	Male	AA	97.1	8004	36.8	28.5	410			8	Female	AA	99.3	9561	48.1	261
9	Female	AA	92.4	6775	28.5	15.1				9	Female	AA	99.1	8344	21	242
10	Female	AA	96.7	9803	27	30.8	326			10	Female	AA	99.1	13834	40.5	301
11	Female	AA	98.1	7635	36.5	7.98	240			11	Female	AA	99.7	19147	52.4	297
12	Female	AA	96.7	7571	33.2	19.1	203			12	Female	AA	99.4	11711	25.3	263
13	Female	AA	97.8	10925	31.6	26	325			13	Female	AA	99.7	11047	26.3	236
14	Female	AA	95.6	5501	29.4	5.62	202			14	Female	AA	99.3	11907	29.5	286
15	Female	AA	96	8368	34.2	15.7	267			15	Male	AA	99.8	15120	46.4	283
16	Female	AA	93.9	5929	33.4	10.8	187			16	Male	AC	99.4	12870	38.6	248
17	Male	AA	98	7960	28.3	30.5	316			17	Male	AC	98.9	15460	25.8	340
18	Male	AC	93.1	8556	42.7	17.1	352			18	Female	AC	99.8	15546	51	259
19	Female	AC	90.2	5321	24.8	3.96	312			19	Female	AC	99.5	16664	45.1	423
20	Female	AC	91.3	7982	37.1	11.4	410			20	Female	AC	98.9	10023	25.2	279
21	Female	AC	95.8	6303	25.1	3.43	224			21	Female	AC	96	8344	33.2	301
22	Male	AC	94.7	7384	29	19.8	236			22	Male	AC	97.5	7122	24.5	254
23	Female	AC			22.7	10.7	170			23	Male	AC	99	14665	63.1	314
24	Male	AC	94.7	10277	33.1	12.8	301			24	Female	AC	99.8	17086	42	304
25	Male	AC	95.9	7488	26.5	6.93	271			25	Female	AC	99.6	16804	42	297
26	Female	AC	94.9	8298	31.8	14.4	252			26	Female	AC	99.4	9482	25.3	250
27	Female	AC	83.9	7142	25.7	9.04	333			27	Female	AC	99.5	12623	41.2	283
28	Female	AC	89.8	5516	9.66	12.1	195			28	Female	CC	99.1	11581	39	225
29	Female	AC	97.6	8945	30.5	9.3	156			29	Male	CC	98.1	7044	35	237
30	Male	AC	89.6	4788	19	6.85	236			30	Female	CC	98.7	10508	23.3	271
31	Male	AC	91.7	8994	26.3	17.5	194			31	Male	CC	98.7	13344	40.8	237
32	Female	AC	92.5	5913	24.1	8.94	219			32	Male	CC	99	13989	41.3	289
33	Female	AC	93.5	8895	29.4	20	266			33	Female	CC	98.8	9070	26.7	241
34	Female	AC	97	6182	16.6	3.27	195			34	Male	CC	99.2	14625	54.3	306
35	Female	AC	90.3	6268	25.9	22.8	217
36	Female	CC	95.3	7103	24.6	10.3	340
37	Male	CC	95.1	6147	25.7	10.6	262
38	Female	CC	92.2	8071	24	12.8	249
39	Male	CC	95.6	5962	22.4	7.95	238
40	Male	CC	95.4	8895	34	18.7	230
41	Male	CC	88	4579	30.2	10.2	220
42	Female	CC	85.7	4644	29	12.5	196
43	Male	CC	92.1	5897	27.9	29.2	104
44	Female	CC	90	4909	21.9	11.3	139
45	Male	CC	89.4	6966	30.4	14.6	253
46	Male	CC	88.6	7982	28.1	12.7	171
Fig. 6H	3 days after in vitro Tph differentiation with SMCHD1-deleted memory CD4+ T cells.
	rs117701653	CD28 %		ICOS %		IL-21 MFI
Donor	Genotype	Ctrl	KO	Ctrl	KO	Ctrl	KO
1	AA	97.7	97.2	85.5	84.6	416	444
2	AA	96.8	97.6	82.5	85.4	385	385
3	AA	64.4	77.6	81.3	71.1	399	405
4	AA	98.1	96.7	81.1	81.9	395	347
5	AA	98.7	97.8	82.6	82	550	531
6	AA	89.9	90.3	78.5	82.9	413	406
7	CC	96.1	96.7	70.8	78.1	266	305
8	CC	92.2	97.9	65.6	73.3	371	445
9	CC	98.6	93.5	71.5	77.1	365	403
10	CC	83.2	91.2	79.6	85.7	348	376
11	CC	96.2	95.6	82.3	85.3	365	387

## Sheet: SF.2
Supplementary Fig. 2	RNA expression of 11 protein coding genes in CD28-CTLA4-ICOS locus
		rs117701653	Log2 (TPM+1)
Donor	Sex	Genotype	ICA1L	WDR12	CARF	NBEAL1	CYP20A1	ABI2	RAPH1	CD28	CTLA4	ICOS	PARD3B
1	Female	AA	1.04351	4.13383	1.77583	5.18287	4.76909	3.19507	0.323756	4.90799	1.96078	5.4084	2.22649
2	Female	AA	2.75767	5.51657	3.50011	4.85406	4.97295	4.11407	0.497617	5.14698	2.91125	5.83721	0.357088
3	Female	AA	1.15598	4.59166	2.59126	5.1102	4.38165	3.83425	0	5.33405	0.610677	5.32059	2.66799
4	Female	AA	0	3.3654	1.75275	5.11404	4.34691	3.56212	0	5.63781	1.85162	5.37167	1.70733
5	Female	AA	0.100859	4.3225	2.0963	4.61327	4.33368	2.11138	0.173179	4.67437	2.23998	5.56213	0.467161
6	Male	AA	0.983495	3.39694	1.97945	5.49092	4.71097	3.14912	3.27515	5.33314	2.49471	5.36269	0.598943
7	Female	AA	0.485819	4.98502	3.21565	4.9585	4.16797	2.12379	0	5.49151	2.41572	5.04513	1.05056
8	Female	AA	0.474744	3.21749	1.97791	4.69015	4.37883	3.30328	0	5.78697	2.08703	5.43865	0.341855
9	Female	AC	2.36107	2.6647	1.8571	4.81927	4.13804	3.11483	0	5.43032	2.27208	5.45987	0.885887
10	Male	AC	0.839532	4.91737	1.75746	4.78545	4.16221	3.23601	0	5.02399	2.43992	4.99842	0.42805
11	Female	AC	1.0949	1.26861	0.998876	4.51702	4.08583	3.06435	0.222128	5.8107	1.51478	5.30077	2.42079
12	Female	AC	0.709248	3.36891	3.31806	5.15982	4.79703	3.15151	0	5.79624	1.90653	5.25219	0.661668
13	Female	AC	0.365128	4.30367	3.0211	5.57942	4.77831	2.53381	0.282015	5.45597	2.58271	5.25424	0.141199
14	Male	AC	0.562027	1.4258	4.03243	5.38888	4.92072	3.52226	0.565372	6.12152	1.57692	4.94418	0.861804
15	Female	AC	2.15334	4.81131	2.34094	5.01527	4.52482	3.77803	0	5.83344	2.11692	5.6842	1.42765
16	Female	AC	0.47728	4.32176	2.59325	4.88675	4.11098	3.00575	0.42876	5.23653	1.17999	5.12185	0.116136
17	Female	CC	0.803683	2.99496	2.85014	4.73689	3.99289	3.8679	0.358343	5.64464	2.30587	5.03944	0.583215
18	Female	CC	1.55265	3.18697	0.843303	4.65216	4.74374	4.51093	0.453543	5.05522	1.61711	5.09146	1.01072
19	Male	CC	1.80407	3.63542	0.604383	5.23488	5.18341	3.29039	1.11984	5.66865	2.80281	4.67793	1.33867
20	Female	CC	1.26163	4.57598	1.98798	5.2062	5.34238	2.33487	0	5.63217	2.46021	4.77601	1.95479
21	Male	CC	0.748809	2.67892	3.15679	4.42324	4.44456	3.45858	0.0893327	5.7881	1.68316	4.9256	0.34845
22	Female	CC	1.08252	4.22237	2.71604	5.21079	4.33127	2.88829	1.81485	6.09405	3.15122	5.26083	2.78027
23	Male	CC	0.614844	4.09362	1.84047	5.45376	4.77897	3.19648	0	5.0676	2.27381	5.19764	0.464012
24	Female	CC	1.25262	5.12265	2.03152	4.76539	5.56348	3.52622	0.794136	5.99425	2.80233	4.78106	2.18615

## Sheet: SF.3
Supplementary Fig. 3A	Western Blotting quantitation of pAKT nomarlized by AKT and pJNK normalized by JNK on wild-type Jurkat cells stimulated with either anti-CD3/CD28 or anti-CD3/ICOS antibodies.
	anti-CD3/CD28 stimulation			anti-CD3/ICOS stimulation
Time (mininute)	p-AKT/AKT	JNK p-p54/p54	JNK p-p46/p46	p-AKT/AKT	JNK p-p54/p54	JNK p-p46/p46
0	1	1	1	1	1	1
15	1.1	3	0.8	1.9	4	0.9
30	1.6	5.1	0.6	2.2	8.4	0.8
60	1.9	6.4	0.7	2.2	9.3	1
120	1.8	5.1	0.6	2.4	8.4	0.8
Supplementary Fig. 3B	Western Blotting quantitation of pAKT nomarlized by AKT and pJNK normalized by JNK on base-edited Jurkat clones stimulated with either anti-CD3/CD28 or anti-CD3/ICOS antibodies.
	rs117701653	anti-CD3/CD28 stimulation			anti-CD3/ICOS stimulation
Clone	Genotype	p-AKT/AKT	JNK p-p54/p54	JNK p-p46/p46	p-AKT/AKT	JNK p-p54/p54	JNK p-p46/p46
1	AA	0.76	1.5	3.83	0.68	1.72	5.13
2	AA	0.82	0.22	0.25	0.65	0.27	1.28
3	AA	0.86	0.11	0	0.85	0.15	0.47
4	AA	0.89	0.1	0.12	0.81	0.16	0.3
5	AA	0.97	0.19	0.16	0.89	0.22	0.44
6	AA	0.87	0.13	0.1	0.67	0.19	0.37
7	AA	0.79	0.17	0.32	0.69	0.39	0.85
8	CC	0.93	0.35	0.56	0.71	0.18	0.56
9	CC	0.53	0.25	0.32	0.43	0.41	0.79
10	CC	0.72	0.18	0.36	0.51	0.14	0.7

## Sheet: SF.6
Supplementary Fig. 6	Frequency of ICOS+ cells in memory CD4+ T cells, assessed using three different antibody panels.
			ICOS+ cells (%)
Donor	Sex	Genotype	Panel-1	Panel-2	Panel-3
1	Female	AA	3.87	1.48	2.89
2	Female	AA	2.68	2.84	3.4
3	Male	AA	2.56	2.43	4.59
4	Male	AA	2.59	2.38	3.03
5	Female	AA	3.33	1.89	2.43
6	Male	AA	1.5	0.98	1.84
7	Female	AA	5.14	3.56	5.59
8	Male	AA	4.62	3.9	6.16
9	Female	AA	3.75	2.68	3.96
10	Female	AA	2.02	2.81	2.35
11	Female	AA	1.28	1.41	2.2
12	Female	AA	2.11	1.88	2.1
13	Female	AA	2.71	1.68	5.35
14	Female	AA	1.29	1.06	3.24
15	Female	AA	4.87	3.52	4.6
16	Female	AA	2.68	1.74	6.77
17	Male	AA	3.18	2.79	4.82
18	Male	AC	2.35	2.09	2.16
19	Female	AC	1.56	1.26	4.44
20	Female	AC	2.64	2.27	3.85
21	Female	AC	1.72	1.14	2.13
22	Male	AC	2.64	1.54	3.87
23	Female	AC	1.53	1.92	2.63
24	Male	AC	1.05	0.69	1.36
25	Male	AC	1.49	1.51	2.82
26	Female	AC	3.84	2.43	2.85
27	Female	AC	1.16	1.14	1.36
28	Female	AC	2.73	1.17	1.77
29	Female	AC	0.92	0.46	1.18
30	Male	AC	2.53	2.54	3.15
31	Male	AC	1.18	0.86	1.6
32	Female	AC	1.31	0.98	1.63
33	Female	AC	3.53	2.73	3.63
34	Female	AC	5.29	2.21	4.89
35	Female	AC	3.94	2.52	4.47
36	Female	CC	2.66	1.48	3.22
37	Male	CC	1.37	1.07	1.84
38	Female	CC	1.1	0.77	1.52
39	Male	CC	1.34	1.11	1.76
40	Male	CC	1.95	1.56	3.02
41	Male	CC	2.13	1.38	2.71
42	Female	CC	2.2	2.02	3.3
43	Male	CC	2.39	1.05	2.88
44	Female	CC	2.48	1.31	2.58
45	Male	CC	3.12	1.54	2.65
46	Male	CC	1.73	1.25	2.16

## Sheet: SF.7
Supplementary Fig. 7	Frequency of cells expressing ICOS within CD4+ T cell subsets.
Donor	Sex	Genotype	Tph	Tfh	Th1	Th2	Treg	Th17
1	Female	AA	9.39	0	1.11	1.8	10.9	2.05
2	Female	AA	13.5	7.14	0.88	2.59	7.3	1.12
3	Male	AA	20.9	0	6.27	5.45	9	2.67
4	Male	AA	9.57	0	2.11	3.16	7.5	2.99
5	Female	AA	9.74	25	1.19	3.73	12.2	1.51
6	Male	AA	8.12	0	0.25	2.83	5.9	2
7	Female	AA	15.4	0	1.73	5.97	19	2.28
8	Male	AA	1.56	0	0.34	10.2	16.3	9.03
9	Female	AA	6.85	0	0.64	4.27	11.1	3.02
10	Female	AA	14	8.7	0	2.56	8.4	1.05
11	Female	AA	5.71	6.9	2.06	2.28	7.2	0.56
12	Female	AA	8.62	14.3	0.87	4.5	10.1	1.3
13	Female	AA	7.68	0	0.44	10.3	11.7	4.58
14	Female	AA	4.29	1.64	1.03	4.8	3.9	2.71
15	Female	AA	19.2	10.5	0.96	9.87	19.7	2.96
16	Female	AA	7.66	0	0	18.8	10.4	0
17	Male	AA	14.6	8.33	1.76	5.8	14.9	4.11
18	Male	AC	7.21	14.3	2.11	4.85	14.2	3.07
19	Female	AC	9.39	11.1	1.97	4.37	11	4.18
20	Female	AC	11.8	0	6.47	4.11	8.6	1.96
21	Female	AC	6.35	0	0.55	3.9	5.2	2.05
22	Male	AC	4.95	0	1.2	1.35	5	2.04
23	Female	AC	4.29	0	0.93	3.85	4.4	2.27
24	Male	AC	5.47	0	0.57	1.73	7	0.93
25	Male	AC	4.7	0	0.57	11	9.5	3.8
26	Female	AC	16.3	6.98	3.02	2.6	10.8	1.43
27	Female	AC	3.45	10	0.39	1.99	6.9	0.98
28	Female	AC	12.7	0	0.38	0.99	12.9	1
29	Female	AC	3.7	0	0.43	7.87	6.8	3.28
30	Male	AC	10.1	0	1.65	6.19	12.4	1.2
31	Male	AC	4.12	3.33	0.7	3.26	6.2	0.86
32	Female	AC	9.63	0	0.68	1.63	6.7	0.53
33	Female	AC	4.5	0	1.19	3.53	12.6	2.15
34	Female	AC	15.3	5.56	1.44	5.71	16.8	3.36
35	Female	AC	11.5	12.5	2.33	7.5	8.4	1.32
36	Female	CC	14.2	0	2.4	2.9	10.7	2.18
37	Male	CC	4.09	33.3	1.46	2.37	7.8	1.43
38	Female	CC	4.6	0	0.22	3.7	2.8	2.02
39	Male	CC	7.25	0	0.79	2.28	5.1	1.26
40	Male	CC	22.2	0	1.25	5.48	7.7	2.22
41	Male	CC	8.12	14.3	0.69	3.94	4.9	2.39
42	Female	CC	14.3	11.1	0.27	2.09	13.9	3.51
43	Male	CC	0	0	0	2.29	5.9	2.19
44	Female	CC	5.6	12.5	0.95	4.31	10.2	1.8
45	Male	CC	9.49	20	0	4.84	13.4	2.2
46	Male	CC	5.09	0	1.95	5.9	7.6	2.02

[truncated: 8 more sheets: SF.8, SF.9, SF.10, SF.11, SF.12, SF.13, Mass Spectrometry report, Mass Spectrometry results]
